# Supplementary material for: Identification of Potential Factors for the Promotion of Fucoxanthin Synthesis by Methyl Jasmonic Acid Treatment of Phaeodactylum tricornutum
Source: Mar Drugs. 2023 Dec 20;22(1):7. doi: 10.3390/md22010007 (PMC10817275; doi:10.3390/md22010007)
Supplement: Supplementary file 1 [file marinedrugs-22-00007-s001.zip]

Archive with 1 entries (1 files):
- marinedrugs-2718074-supplementary.pdf
